# Supplementary material for: Dielectric Modes in Antiferroelectric and Ferroelectric Liquid Crystals in a Pure Enantiomeric Version and a Racemic Mixture
Source: Materials (Basel). 2024 Jul 5;17(13):3335. doi: 10.3390/ma17133335 (PMC11243658; doi:10.3390/ma17133335)
Supplement: Supplementary file 1 [file materials-17-03335-s001.zip]

Archive with 1 entries (1 files):
- materials-3040111-supplementary.pdf
